# Supplementary material for: Actinide bioimaging in tissues: Comparison of emulsion and solid track autoradiography techniques with the iQID camera
Source: PLoS One. 2017 Oct 12;12(10):e0186370. doi: 10.1371/journal.pone.0186370 (PMC5638496; doi:10.1371/journal.pone.0186370)
Supplement: S1 Table — (XLSX) [file pone.0186370.s002.xlsx]

## Sheet: Feuil1
S1 Table. Characteristics of the camera used to image autoradiographs.
Brand	Sony
Model	XCD U100CR
Nature	Digital
Type	Colour
Image device	1/1.8-type progressive scan IT CCD
Standard picture size (in pixels)	1600 x 1200 (UXGA)
Cell size	4.4 x 4.4 µm
Digital interface	IEEE1394b-2002 x2, bilingual (screw lock possible)
Transfer rate	800 Mb/s
Maximum frame rate at full resolution	15 fps
Image memory	16 MB
Associated lens	x 0.45 (Nikon)
Dimensions (W x H x D)	44 x 33 x 57.5 mm (not including protruding parts)
Mass	140 g
