# Supplementary material for: Actinide bioimaging in tissues: Comparison of emulsion and solid track autoradiography techniques with the iQID camera
Source: PLoS One. 2017 Oct 12;12(10):e0186370. doi: 10.1371/journal.pone.0186370 (PMC5638496; doi:10.1371/journal.pone.0186370)
Supplement: S2 Table — (XLSX) [file pone.0186370.s003.xlsx]

## Sheet: Feuil1
S 2 Table. Estimation of activity in contaminated samples from iQID autoradiographs.
	Number of detected alpha particles		Acquisition time		Activity (Bq)
	N counts	Standard deviation	hours	seconds	Value	Standard deviation (σ)	σ/Value
ASIE 16 11	42134.1	205.266	16	57600	1.46299	0.00712729	0.00487173
IPAU 7054	5711	75.5712	2	7200	1.58639	0.020992	0.0132326
IPAU 7053	79258	281.528	2	7200	22.0161	0.0782022	0.00355204
MB 111 22	92748	304.546	2	7200	25.7633	0.084596	0.00328358
CAT 154 C2	5346.71	73.1212	18	64800	0.165022	0.00225683	0.0136759
